# Supplementary material for: L-arginine Supplementation Improves Responses to Injury and Inflammation in Dextran Sulfate Sodium Colitis
Source: PLoS One. 2012 Mar 12;7(3):e33546. doi: 10.1371/journal.pone.0033546 (PMC3299802; doi:10.1371/journal.pone.0033546)
Supplement: Table S1 — Expression values for genes following the pattern of increased in DSS and normalized with L-Arg treatment. Expression levels, fold changes, and p values are shown. (XLS) [file pone.0033546.s004.xls]

## Sheet: Pattern 1
#Gene_Symbol	Expression_Control1	Expression_Control2	Expression_Control3	Expression_DSS1	Expression_DSS2	Expression_DSS3	Expression_DSS+L-Arg1	Expression_DSS+L-Arg2	Expression_DSS+L-Arg3	Mean_Control	Mean_DSS	Mean_DSS+L-Arg	Sd_Control	Sd_DSS	Sd_DSS+L-Arg	FC_DSS vs. Con	FC_DSS+Arg vs. DSS	FC_DSS+Arg vs. Con	p_DSS vs. Con	p_DSS+Arg vs. DSS	p_DSS+Arg vs. Con	Patterns
6330406I15Rik	5.63648	5.63069	5.87129	6.95766	7.32498	6.7751	5.78355	5.96065	5.6425	5.71282	7.01925	5.79557	0.137266	0.280063	0.159412	2.47328	-2.33541	1.05903	0.00599067	0.00599961	0.533856	1
9930013L23Rik	5.3249	5.44023	5.75307	8.45816	7.93321	7.48083	6.20219	5.48836	5.89487	5.50607	7.9574	5.86181	0.221544	0.489111	0.358066	5.4692	-4.27402	1.27964	0.00546326	0.00514643	0.230709	1
Abca1	7.44346	7.42117	7.33425	8.35617	8.89572	8.3186	7.0241	7.35642	7.46292	7.39963	8.5235	7.28115	0.0577034	0.322903	0.228889	2.17931	-2.36584	-1.08559	0.0235125	0.00745691	0.467278	1
Adamts4	6.49313	6.47062	6.18659	7.46006	7.87304	7.27847	6.43987	6.72713	6.50032	6.38345	7.53719	6.55577	0.170853	0.304696	0.151446	2.22491	-1.97441	1.12687	0.00931261	0.0162998	0.262124	1
AF251705	5.76341	5.86926	5.92763	6.36245	6.46007	6.46679	5.79684	5.86012	5.80008	5.85344	6.42977	5.81901	0.0832468	0.0583992	0.0356325	1.49106	-1.52706	-1.02415	0.00102163	0.000336533	0.561889	1
AI607873	5.86322	6.63669	6.50142	7.82912	8.024	8.9276	6.54686	6.40135	6.65579	6.33377	8.26024	6.53466	0.413091	0.586109	0.127659	3.80123	-3.30712	1.14941	0.0124169	0.0315147	0.493514	1
Aoah	5.09303	5.28383	5.11174	6.48471	6.56742	6.66228	5.34801	5.7575	5.47859	5.16287	6.57147	5.52803	0.105172	0.0888532	0.209174	2.6548	-2.06113	1.28803	7.25e-05	0.00601283	0.0750372	1
Ap1s3	10.2709	10.0885	10.0422	10.48	10.5687	10.5307	9.98503	9.91891	10.0177	10.1339	10.5265	9.97388	0.120923	0.0445336	0.0503316	1.31274	-1.46671	-1.11728	0.0200604	0.000154977	0.135697	1
Apob	9.43702	9.35832	9.2165	9.99659	10.5365	10.5305	9.39243	9.49026	9.66998	9.33728	10.3545	9.51755	0.111755	0.309981	0.140775	2.02402	-1.78627	1.1331	0.0198407	0.0274012	0.161031	1
C1qa	6.72887	6.89179	6.87653	7.69383	8.24204	7.83366	7.24814	6.95983	7.11956	6.8324	7.92318	7.10918	0.0899811	0.284857	0.144434	2.1299	-1.75808	1.21149	0.0151479	0.0221131	0.0588813	1
C1qb	7.70727	7.73948	8.25912	9.32783	9.52107	9.50812	8.29065	8.40509	7.96401	7.90196	9.45234	8.21992	0.309729	0.108024	0.228891	2.92895	-2.34961	1.24657	0.00744217	0.00424064	0.231781	1
C1qc	7.21929	7.54802	7.79869	8.68441	8.69067	8.95453	7.43376	7.82041	7.76603	7.522	8.77654	7.6734	0.290575	0.154181	0.209307	2.38591	-2.14821	1.11065	0.0067535	0.00251812	0.508398	1
C1rb	7.14566	6.82736	7.27804	8.21715	8.46293	7.99679	7.40382	7.29195	7.28852	7.08369	8.22562	7.3281	0.231642	0.233186	0.065603	2.20677	-1.86287	1.18461	0.00384164	0.0160672	0.20318	1
C1s	5.60593	5.83253	5.63464	6.97399	7.00681	6.70392	5.84227	6.06201	6.09932	5.69103	6.89491	6.0012	0.123381	0.166212	0.138898	2.30357	-1.85794	1.23985	0.000812397	0.00228047	0.0452314	1
C3ar1	6.37435	6.47321	6.29382	7.60837	7.53649	8.17009	6.46608	6.69349	6.30316	6.38046	7.77165	6.48758	0.0898533	0.346929	0.19605	2.62295	-2.43525	1.07707	0.0153394	0.00988138	0.456869	1
Ccl11	6.69626	7.11296	7.12129	7.73029	7.76975	7.81657	6.95219	6.87611	6.85383	6.97683	7.7722	6.89404	0.24302	0.0431897	0.0515732	1.73552	-1.83803	-1.05907	0.0266706	2.9e-05	0.61784	1
Ccl2	6.08517	5.91841	5.99141	7.35378	6.90197	7.4458	6.29758	6.4687	5.86629	5.99833	7.23385	6.21086	0.0835976	0.291077	0.310432	2.35466	-2.03213	1.15872	0.0127553	0.0142241	0.357778	1
Ccl7	6.58496	6.61797	6.35819	7.67379	7.16469	7.52494	6.94922	6.78054	6.64222	6.52037	7.45447	6.79066	0.141418	0.261764	0.15375	1.9107	-1.58426	1.20605	0.0114386	0.0283114	0.0889846	1
Ccl8	5.25045	5.11718	5.32963	7.60916	7.63349	6.80924	6.46562	6.33491	6.50375	5.23242	7.35063	6.43476	0.107369	0.469018	0.0885498	4.34155	-1.8867	2.30113	0.0125801	0.0726654	0.000146323	1
Cd163	5.36373	5.50736	5.35961	6.06759	6.45096	6.03526	5.61761	5.66894	5.53077	5.41023	6.18461	5.60577	0.0841412	0.231235	0.0698385	1.71045	-1.49364	1.14516	0.0187944	0.0398476	0.037981	1
Cd93	6.27197	6.21069	6.52623	7.58763	7.73652	8.06521	6.01072	6.39189	6.32906	6.33629	7.79645	6.24389	0.167316	0.244364	0.204361	2.75139	-2.93338	-1.06615	0.00174999	0.00123361	0.578428	1
Cdh5	6.9211	6.71664	7.30551	8.52173	8.59874	7.51821	6.57845	6.50789	6.39644	6.98108	8.21289	6.49426	0.298985	0.602845	0.0917673	2.34861	-3.29124	-1.40135	0.0521743	0.036055	0.0953511	1
Cfp	6.86228	6.98822	6.95552	8.21532	8.06532	8.39247	7.28956	7.16393	7.17171	6.93534	8.22437	7.2084	0.0653461	0.163763	0.0703921	2.44363	-2.02226	1.20837	0.00201139	0.00332906	0.00801823	1
Chi3l1	6.19818	6.26533	6.15182	7.73236	8.63816	9.61382	6.62778	6.55796	6.92206	6.20511	8.66145	6.7026	0.0570732	0.940944	0.193236	5.48822	-3.88751	1.41175	0.0451314	0.0636295	0.0378343	1
Chi3l3	4.16994	4.22961	3.62767	6.26794	6.4767	8.25203	4.47621	4.82347	4.15292	4.00907	6.99889	4.4842	0.33165	1.09026	0.335348	7.94373	-5.71474	1.39004	0.0326307	0.0471284	0.155963	1
Chrdl2	6.35966	6.35966	6.53273	7.49226	7.75484	7.17024	7.02483	6.86543	6.78153	6.41735	7.47245	6.8906	0.0999211	0.292802	0.123584	2.07786	-1.49677	1.38823	0.0165413	0.0585311	0.00753114	1
Clec4a1	4.9081	4.90503	5.25844	6.21545	6.06527	6.88377	4.97965	5.31367	5.14045	5.02386	6.38816	5.14459	0.203163	0.435726	0.16705	2.57453	-2.36784	1.08729	0.0184635	0.0265183	0.472644	1
Clec4n	4.5257	4.71704	4.6236	5.86183	6.09766	6.67128	5.20836	4.80503	4.95202	4.62212	6.21026	4.98847	0.0956772	0.416307	0.20412	3.00662	-2.33236	1.28909	0.0180135	0.0210766	0.0714576	1
Cmklr1	6.24685	6.29646	6.19538	6.90783	6.75064	7.22433	6.36782	6.17302	6.33889	6.24623	6.96093	6.29324	0.0505423	0.241264	0.105116	1.64114	-1.58853	1.03312	0.0314385	0.0264311	0.537279	1
Col18a1	7.08173	7.06192	6.99033	7.78624	8.07074	7.62666	7.10037	7.23802	7.13817	7.04466	7.82788	7.15885	0.0480858	0.22495	0.0711165	1.72097	-1.59	1.08237	0.0223945	0.0268111	0.0917565	1
Cp	6.26508	6.07169	6.44815	8.37527	8.98376	7.90141	6.48283	6.10461	5.89954	6.26164	8.42015	6.16233	0.18825	0.542567	0.295898	4.46453	-4.78268	-1.07126	0.0129477	0.00727842	0.6538	1
Crispld2	6.82226	6.63127	6.96431	8.07089	8.32005	8.00074	6.98791	7.20682	6.9355	6.80595	8.13056	7.04341	0.167121	0.167809	0.143925	2.50465	-2.12454	1.17892	0.000635501	0.00115305	0.137211	1
Cxcl1	6.98881	6.90965	6.82671	7.51295	7.61222	7.54401	7.03327	7.22588	6.90608	6.90839	7.5564	7.05508	0.0810568	0.0507815	0.161016	1.567	-1.41551	1.10702	0.000764193	0.0242343	0.254867	1
Cxcl13	8.16718	7.12517	8.35437	11.5322	10.91	11.0531	8.2946	7.71193	7.65893	7.88224	11.1651	7.88849	0.662289	0.32589	0.352703	9.73273	-9.69067	1.00434	0.00502821	0.000303869	0.989385	1
Cxcr4	6.5111	6.65211	6.64928	7.51465	7.16829	7.35101	6.67561	6.6902	6.42475	6.60416	7.34465	6.59685	0.0806105	0.173265	0.149225	1.67074	-1.67922	-1.00508	0.00811714	0.0051129	0.945093	1
Cyr61	6.9779	6.87415	6.89053	7.80599	8.19777	8.30054	7.22815	7.25952	7.5163	6.91419	8.10144	7.33466	0.0557772	0.26097	0.158088	2.27717	-1.70147	1.33836	0.0127538	0.0184458	0.0326348	1
Dab2	7.70934	7.65457	7.85748	8.43017	8.53985	8.64761	7.23246	7.72568	7.45212	7.74046	8.53921	7.47009	0.104974	0.108721	0.2471	1.73959	-2.09816	-1.20612	0.000795011	0.00837108	0.189563	1
Dcn	10.3683	10.4772	10.3613	12.1285	12.3407	11.3632	10.4768	10.844	10.4022	10.4023	11.9441	10.5743	0.0649926	0.514189	0.236489	2.91167	-2.58436	1.12665	0.0333791	0.0281247	0.334302	1
Dock10	5.61598	6.06266	5.89971	6.72375	6.59803	6.95239	6.07121	5.95234	6.06633	5.85945	6.75806	6.02996	0.226045	0.179657	0.0672664	1.86426	-1.65645	1.12546	0.00659362	0.0116186	0.320606	1
Ecm1	8.27131	7.90536	8.55406	9.2488	9.61868	10.37	8.23424	7.83298	7.99996	8.24358	9.74583	8.02239	0.325237	0.571316	0.201566	2.83285	-3.30222	-1.16569	0.025957	0.0244705	0.383651	1
Elk3	7.40164	7.26792	7.58073	7.97213	7.94098	8.1152	7.46778	7.5456	7.4971	7.41676	8.00943	7.50349	0.15695	0.0929087	0.0393058	1.50804	-1.42005	1.06196	0.00892899	0.00480552	0.441681	1
Entpd1	6.50479	7.30128	7.33515	8.75391	8.39496	9.23964	7.10091	6.94673	6.763	7.04707	8.79617	6.93688	0.469938	0.423921	0.169171	3.36148	-3.62829	-1.07937	0.00896209	0.00898475	0.732363	1
Fbp2	9.94107	10.0713	10.0498	10.4477	10.5053	10.4667	10.0579	10.0278	10.0616	10.0207	10.4733	10.0491	0.0698053	0.0293842	0.0185531	1.36845	-1.34177	1.01988	0.00306098	0.000104702	0.558376	1
Fcgr2b	6.22213	6.65277	6.46547	8.1867	8.22014	9.12564	6.74906	6.9944	6.68502	6.44679	8.51083	6.8095	0.215928	0.532708	0.163302	4.18154	-3.25201	1.28583	0.0120823	0.0232361	0.085969	1
Fcgr3	6.38948	6.95735	6.57709	8.13575	8.34797	9.49183	7.09179	7.02766	6.98239	6.6413	8.65852	7.03395	0.289329	0.729426	0.0549719	4.04801	-3.0835	1.3128	0.0280073	0.0603261	0.138682	1
Fcgr4	4.72172	4.92648	4.62463	6.65704	6.22396	7.35027	5.37865	5.24184	5.0871	4.75761	6.74376	5.23586	0.154095	0.56814	0.14587	3.96178	-2.84395	1.39306	0.0202339	0.0372214	0.0175837	1
Fli1	6.50203	6.37679	6.64091	7.08666	7.11969	7.02816	6.54169	6.68711	6.53965	6.50658	7.07817	6.58948	0.132121	0.0463488	0.0845524	1.48616	-1.40317	1.05915	0.0105082	0.00272965	0.420135	1
Fmnl2	5.99836	6.0957	6.08364	6.79432	7.15013	7.5287	6.18102	5.96093	6.20968	6.05923	7.15772	6.11721	0.0530577	0.36725	0.136096	2.1413	-2.05696	1.041	0.0330347	0.0275101	0.54817	1
Gm11428	9.71062	9.65397	9.42021	12.0665	11.9195	12.6577	10.9057	9.73354	10.0431	9.59493	12.2146	10.2275	0.153947	0.390749	0.607467	6.146	-3.96447	1.55027	0.00310262	0.0130185	0.208098	1
Gm129	6.53149	6.98553	7.15702	8.75841	9.51385	8.58943	7.70892	7.70188	7.84473	6.89135	8.9539	7.75185	0.323225	0.492239	0.0805191	4.17724	-2.30067	1.81567	0.00591497	0.0482977	0.0373288	1
Gm885	5.49395	5.21887	5.24869	6.2558	6.11981	6.79339	5.30937	5.44327	5.29825	5.32051	6.38966	5.3503	0.150945	0.356187	0.0807097	2.09821	-2.05533	1.02086	0.0220235	0.0317463	0.782418	1
Gpnmb	5.33434	5.5361	5.64194	6.69104	7.85129	7.61113	5.822	5.79044	5.78803	5.50413	7.38449	5.80016	0.156276	0.612432	0.0189545	3.68167	-2.99868	1.22776	0.0274524	0.0462492	0.0795988	1
Gpr116	6.36438	6.67934	6.46144	7.04947	7.36979	6.93361	6.05718	6.28648	5.86822	6.50172	7.11762	6.07063	0.161296	0.225933	0.209455	1.53252	-2.06622	-1.34825	0.0221685	0.00423942	0.0512249	1
Gpr65	5.17579	5.41034	5.38188	5.88935	6.2142	6.23033	5.28758	5.4447	5.58029	5.32267	6.1113	5.43752	0.127992	0.192382	0.146488	1.72743	-1.59524	1.08287	0.00628426	0.0100553	0.365251	1
Gprc5b	6.46579	6.31274	6.68662	7.09539	7.43471	7.3165	6.17701	6.43823	6.58598	6.48838	7.2822	6.40041	0.187959	0.172242	0.207089	1.73366	-1.84266	-1.06288	0.0058429	0.0052623	0.615069	1
Gramd1a	7.02828	7.21105	7.23208	7.43053	7.38837	7.59057	6.94165	6.85198	6.91897	7.15714	7.46982	6.9042	0.112087	0.106674	0.0466251	1.24202	-1.48003	-1.19163	0.0249934	0.00493141	0.0440625	1
Hbb-b1	8.98428	9.35459	8.91514	11.8117	11.4339	11.2506	9.14237	10.3504	10.7456	9.08467	11.4987	10.0795	0.236298	0.286099	0.835246	5.32975	-2.67452	1.99279	0.000427209	0.0859649	0.167779	1
Hgf	5.34188	5.45759	5.20891	6.91439	7.12261	6.22235	5.91167	5.35335	5.34779	5.33613	6.75312	5.5376	0.12444	0.471298	0.323961	2.67027	-2.32223	1.14987	0.0283384	0.0261315	0.399504	1
Icam1	7.19199	6.86418	7.27299	8.49598	8.35319	8.68704	7.97293	7.50838	7.56361	7.10972	8.51207	7.68164	0.216466	0.167506	0.253767	2.64332	-1.77822	1.4865	0.0011725	0.0128507	0.0424394	1
Ifitm1	7.62502	8.22224	7.51081	9.7946	10.0705	10.6396	8.49756	8.11451	8.25142	7.78602	10.1682	8.28783	0.382071	0.430912	0.194105	5.21336	-3.68178	1.41599	0.00212046	0.00796813	0.136573	1
Ifitm6	5.76976	6.39855	5.60829	9.97532	9.03114	11.5762	6.63005	5.77115	6.53199	5.92553	10.1942	6.31106	0.417524	1.28659	0.470142	19.2755	-14.7553	1.30634	0.0206632	0.0239352	0.348877	1
Igfbp5	8.33416	7.89032	8.61736	10.4721	10.6316	9.80041	8.5093	7.99343	8.20687	8.28061	10.3014	8.23653	0.366464	0.441122	0.259214	4.058	-4.18389	-1.03102	0.00405882	0.00468475	0.874071	1
Il11	6.08939	6.16093	5.94287	7.56918	6.87039	7.0732	6.30452	6.09613	6.368	6.0644	7.17092	6.25621	0.111158	0.359498	0.142226	2.15326	-1.88519	1.1422	0.0251161	0.0341235	0.143682	1
Il1rl1	5.87321	5.61555	5.78161	8.05526	8.70595	8.11242	6.19029	5.5659	5.50425	5.75679	8.29121	5.75348	0.130612	0.360309	0.379546	5.79343	-5.80674	-1.0023	0.00309446	0.00111273	0.989676	1
Il6	3.44354	3.87862	3.66608	5.33373	5.49763	5.24381	3.7088	3.89247	3.90539	3.66275	5.35839	3.83556	0.217558	0.128694	0.109961	3.23922	-2.87355	1.12725	0.000936424	0.000116239	0.308131	1
Irak3	7.62631	7.80639	7.8709	8.52867	8.79556	9.30379	7.65633	7.74566	7.87812	7.76787	8.87601	7.76004	0.126762	0.393771	0.11159	2.15567	-2.1674	-1.00544	0.0300544	0.0312841	0.939916	1
Itpripl2	7.9922	7.72774	8.10321	8.5066	8.87959	9.18685	7.67203	7.67949	7.70378	7.94105	8.85768	7.6851	0.192889	0.340655	0.0166004	1.8877	-2.25415	-1.19413	0.0244269	0.0267606	0.147333	1
Klhl6	4.88047	4.97267	4.83637	5.61359	5.48463	5.67049	5.08991	5.04357	5.12807	4.8965	5.58957	5.08718	0.0695495	0.0952341	0.042315	1.61672	-1.41655	1.1413	0.000813814	0.0048874	0.0224619	1
Lcn2	7.3629	8.26671	7.69334	11.5674	12.0218	12.7542	8.50592	8.19615	8.53243	7.77432	12.1144	8.4115	0.457312	0.598833	0.186972	20.254	-13.0226	1.55529	0.000788268	0.0050253	0.12328	1
Lox	5.45981	5.61791	5.84548	7.40068	8.31056	7.43651	5.87256	6.47819	5.87154	5.64107	7.71592	6.0741	0.193874	0.515285	0.349955	4.21301	-3.1206	1.35007	0.0117523	0.013815	0.153907	1
Lyz2	8.51451	8.57567	9.00427	10.257	9.57946	10.1464	9.09637	8.99756	8.6362	8.69815	9.9943	8.91004	0.266868	0.363492	0.242248	2.45573	-2.12029	1.1582	0.0094851	0.0169998	0.366633	1
Marcksl1	6.95438	7.38012	7.28368	8.39769	8.61716	8.85038	8.34908	7.84628	7.9969	7.20606	8.62174	8.06408	0.223233	0.226378	0.258046	2.66787	-1.47188	1.81256	0.00152246	0.0490678	0.0126627	1
Mgp	6.31183	6.62375	6.74419	8.67647	9.25227	8.46675	7.27076	6.94311	7.06531	6.55992	8.7985	7.09306	0.223134	0.40673	0.165578	4.71932	-3.26128	1.44707	0.0031572	0.00986126	0.0330529	1
Mmp10	6.3833	6.29112	6.11918	9.45519	9.83871	8.99374	6.87086	6.59026	6.49394	6.26453	9.42921	6.65169	0.134049	0.423083	0.195825	8.96734	-6.85675	1.30781	0.00315858	0.00253017	0.0548412	1
Mmp13	5.87649	6.04505	5.21461	10.8593	11.0349	10.5197	7.66615	6.77721	6.66787	5.71205	10.8046	7.03708	0.438962	0.261892	0.547534	34.1207	-13.619	2.50537	0.000255446	0.0020926	0.032936	1
Mmp14	8.88477	8.70864	8.90828	9.62067	9.63481	9.42675	9.01428	8.80158	9.05753	8.8339	9.56075	8.9578	0.109109	0.116257	0.137002	1.65502	-1.51882	1.08968	0.00141464	0.00472678	0.29078	1
Mmp19	5.71136	5.59823	5.92924	7.27958	7.26238	8.27699	6.0513	5.84782	5.90556	5.74628	7.60632	5.93489	0.168247	0.580886	0.104862	3.63018	-3.1853	1.13967	0.0237647	0.0344471	0.188364	1
Mmp3	5.14538	4.95851	4.92807	8.55337	8.91197	7.78203	5.5522	5.7721	5.20038	5.01065	8.41579	5.50823	0.117666	0.577395	0.28839	10.5937	-7.50352	1.41184	0.00749218	0.00470953	0.0802643	1
Mpeg1	5.67926	6.08948	6.04699	7.82853	7.88169	8.48477	6.55384	6.54605	6.45205	5.93858	8.065	6.51732	0.225573	0.364503	0.056653	4.36633	-2.92347	1.49355	0.00218161	0.0161708	0.0401969	1
Mrc1	5.97542	5.9928	6.04754	7.04002	7.62416	7.36485	5.92976	6.18669	5.93007	6.00525	7.34301	6.01551	0.0376368	0.292685	0.148248	2.52758	-2.50969	1.00713	0.0144135	0.00621331	0.917104	1
Ms4a4a	5.38132	5.52223	5.44261	7.71232	8.03663	7.94467	6.01749	5.7412	5.8343	5.44872	7.89787	5.86433	0.0706558	0.167143	0.14057	5.46095	-4.09409	1.33386	0.000345588	0.000105218	0.0203195	1
Ms4a6b	5.69046	5.63431	5.68113	7.32034	6.58446	7.05168	6.13185	6.3883	6.43935	5.66863	6.9855	6.31983	0.0300876	0.37238	0.164787	2.49124	-1.5863	1.57048	0.0250032	0.0730345	0.0180324	1
Ms4a6c	5.71866	5.7404	5.73627	8.40135	7.90687	8.1965	6.71175	6.28083	6.29638	5.73178	8.16824	6.42965	0.0115468	0.248449	0.24443	5.41314	-3.33709	1.62211	0.00339099	0.000988036	0.0382787	1
Ms4a6d	5.23434	5.66871	5.24243	7.89466	7.31183	8.57067	5.99477	5.64957	5.60431	5.38183	7.92572	5.74955	0.248484	0.629991	0.213574	5.8316	-4.51953	1.29031	0.0111787	0.0183319	0.12543	1
Msn	7.85609	8.21108	8.34662	9.21849	9.02368	9.84054	7.89238	8.0908	7.79999	8.13793	9.36091	7.92772	0.253313	0.426647	0.148592	2.33427	-2.70042	-1.15686	0.0199977	0.0192181	0.297488	1
Msr1	5.72588	5.73851	5.42573	6.83615	7.11022	7.54424	5.93257	5.86585	6.09626	5.63004	7.16353	5.96489	0.177049	0.357042	0.118554	2.89486	-2.29524	1.26125	0.00743118	0.0198385	0.061286	1
Ngp	5.21736	5.34392	5.12066	9.49945	9.072	11.5849	5.75436	5.26734	5.76593	5.22731	10.0521	5.59588	0.111961	1.34454	0.284578	28.3409	-21.9515	1.29107	0.0242629	0.0248835	0.141751	1
Notch2	7.40222	7.39024	7.4669	7.9641	7.99433	8.38748	7.25183	7.51961	7.38443	7.41979	8.1153	7.38529	0.0412365	0.236195	0.133893	1.61947	-1.65865	-1.0242	0.0330959	0.0165745	0.705391	1
Nrg1	6.27088	6.58187	6.38282	7.74803	7.4928	7.66565	6.36726	6.66887	6.41966	6.41186	7.63549	6.48526	0.157517	0.130259	0.16115	2.33534	-2.21949	1.0522	0.000582778	0.000804718	0.602766	1
Olfr305	3.97781	4.02716	3.78961	4.46533	4.62728	4.73655	4.27958	4.48451	4.28977	3.93153	4.60972	4.35129	0.125358	0.136462	0.115483	1.60013	-1.19618	1.3377	0.0032485	0.0681884	0.0131834	1
Osmr	6.31696	6.18515	6.34152	7.78096	8.16545	7.54629	7.81018	7.08757	6.91987	6.28121	7.8309	7.27254	0.0840896	0.312587	0.473098	2.92755	-1.4726	1.98802	0.00939473	0.174191	0.0640824	1
Pappa	5.86674	6.31104	6.13038	7.64889	8.3681	7.20228	5.93474	6.31736	6.46915	6.10272	7.73976	6.24042	0.223435	0.588198	0.275392	3.11026	-2.82714	1.10015	0.0282814	0.0310899	0.539575	1
Pdpn	7.76847	7.71057	7.75002	8.9064	8.90368	9.2297	7.77207	8.51896	7.76267	7.74302	9.01326	8.0179	0.0295791	0.187448	0.433955	2.41202	-1.99358	1.20989	0.00615454	0.0417454	0.387027	1
Pim1	8.37213	8.70804	8.51037	9.25586	9.50132	9.59743	8.6943	8.86332	9.09127	8.53018	9.45154	8.88296	0.168826	0.176142	0.199215	1.8939	-1.48306	1.27702	0.0028415	0.0213272	0.0811392	1
Pla2g7	7.4837	7.27823	7.6516	8.87725	8.77308	10.399	7.01779	7.25772	7.0191	7.47118	9.34977	7.0982	0.187003	0.910136	0.138148	3.67716	-4.76199	-1.29502	0.0646769	0.04753	0.0547672	1
Plau	5.74783	5.76694	5.88188	8.69172	8.71966	8.36943	6.34151	6.16376	6.32436	5.79889	8.59361	6.27654	0.0725074	0.194643	0.0980497	6.93897	-4.98316	1.39248	0.000491918	0.000383742	0.00330171	1
Pld4	5.92052	5.93953	6.03068	6.74832	6.60755	6.90674	6.3938	6.27207	6.13183	5.96358	6.7542	6.2659	0.0588879	0.14968	0.131093	1.72982	-1.40279	1.23313	0.00570733	0.0136431	0.0405129	1
Plekho2	6.58374	6.77309	6.60427	7.1277	7.17802	7.47988	6.38146	6.47778	6.49144	6.6537	7.26187	6.45023	0.103901	0.190471	0.0599413	1.52432	-1.7552	-1.15147	0.0155333	0.0118786	0.0559956	1
Plxnd1	6.85017	7.09109	7.07158	7.75566	7.86843	7.41754	6.69196	6.91143	6.76202	7.00428	7.68054	6.78847	0.133817	0.234644	0.112101	1.598	-1.85585	-1.16136	0.0201129	0.0108124	0.101053	1
Ppbp	5.67484	5.71645	5.61891	7.05304	7.46152	8.26983	6.02446	6.30445	5.60406	5.67007	7.5948	5.97765	0.0489452	0.61925	0.352533	3.79665	-3.06767	1.23763	0.0321336	0.0264491	0.268678	1
Prg4	5.07507	5.26233	4.82587	6.17523	6.11912	6.38114	5.28427	5.4044	5.3408	5.05442	6.22516	5.34316	0.218962	0.13796	0.0601008	2.25127	-1.84293	1.22157	0.00281647	0.00300856	0.141768	1
Ptges	7.11767	7.24805	7.10546	9.05065	9.0479	9.59696	7.70252	7.29179	7.00709	7.15706	9.23183	7.3338	0.0790335	0.316211	0.349618	4.21279	-3.72705	1.13033	0.00529276	0.00230672	0.475775	1
Rbm3	11.6631	11.5767	11.8857	12.6812	12.922	13.0734	12.3596	11.8374	12.1381	11.7085	12.8922	12.1117	0.159469	0.197822	0.262102	2.27157	-1.7177	1.32244	0.00154087	0.0169799	0.0991978	1
Rnu3a	6.19702	6.33942	6.3404	7.38345	7.53733	7.32873	7.07038	6.72535	6.6795	6.29228	7.4165	6.82507	0.082499	0.108154	0.213673	2.17984	-1.50674	1.44673	0.000210943	0.0240803	0.0361926	1
Rny1	6.34202	6.59347	6.14971	7.13282	7.891	7.75573	6.79522	6.66134	6.62057	6.36174	7.59318	6.69237	0.222534	0.404382	0.0913677	2.34803	-1.86711	1.25757	0.0176236	0.0548478	0.108769	1
Runx3	7.11745	7.31329	7.26004	7.90315	7.7632	7.88492	7.30038	7.35337	7.41167	7.23026	7.85042	7.35514	0.101257	0.0760828	0.0556656	1.53705	-1.40959	1.09042	0.00146317	0.00120615	0.154748	1
S100a9	5.87651	7.65878	5.98527	9.92914	9.14321	11.1454	7.22692	6.68975	6.80918	6.50685	10.0726	6.90862	0.999076	1.00879	0.282049	11.8412	-8.96299	1.32112	0.01216	0.0252714	0.563294	1
Saa3	7.78751	8.37806	7.06891	11.9524	12.0396	12.3695	9.44273	8.53407	8.93495	7.74483	12.1205	8.97058	0.655615	0.220012	0.455378	20.7592	-8.87605	2.33878	0.00387869	0.00202371	0.0636215	1
Selp	5.79975	5.86935	5.75316	9.26889	9.03717	8.49983	6.1249	6.4094	5.64762	5.80742	8.9353	6.06064	0.0584744	0.394523	0.384934	8.74149	-7.3343	1.19186	0.00452948	0.000834344	0.372542	1
Serpina3f	5.05087	5.03062	5.02104	6.46215	6.5074	6.04925	5.50711	5.46872	5.40989	5.03418	6.3396	5.4619	0.0152269	0.252466	0.048965	2.47157	-1.83744	1.34511	0.0120081	0.0231018	0.00223754	1
Serpina3h	5.90216	5.7551	5.85281	6.50799	6.33015	6.42719	6.1309	6.1147	6.03376	5.83669	6.42178	6.09312	0.074843	0.0890445	0.0520392	1.50013	-1.25584	1.19452	0.00108913	0.00966783	0.0109195	1
Serpina3m	5.47348	5.1334	5.15109	6.74894	7.26959	6.77314	5.62291	5.62055	5.65409	5.25265	6.93056	5.63252	0.191446	0.293862	0.0187169	3.19963	-2.45895	1.30122	0.00217317	0.0163473	0.0738843	1
Serpina3n	7.07723	7.54684	7.39936	11.6842	12.154	11.5411	9.14664	8.89704	9.26569	7.34114	11.7931	9.10312	0.240156	0.320615	0.188139	21.8865	-6.4531	3.39162	7.5e-05	0.000753881	0.000739049	1
Serpine1	6.58617	7.13563	6.83222	9.33363	9.60715	8.92638	6.7538	6.90017	6.67812	6.85134	9.28905	6.77737	0.275226	0.342569	0.112882	5.41783	-5.70287	-1.05261	0.000815741	0.00316257	0.699216	1
Serping1	8.6098	8.66744	8.90601	10.0266	10.2752	9.45911	8.78854	8.7749	8.89331	8.72775	9.92029	8.81892	0.157049	0.418288	0.0647879	2.28555	-2.14559	1.06523	0.0269108	0.0420225	0.429011	1
Sirpa	7.1945	7.41798	7.34651	8.32469	8.28423	8.88235	7.33448	7.47475	6.97288	7.31966	8.49709	7.2607	0.114132	0.33426	0.258939	2.26173	-2.35608	-1.04171	0.0174346	0.00839406	0.744119	1
Sla	5.87229	5.97036	5.91976	7.29747	6.96816	7.93872	6.32646	6.39403	6.47767	5.9208	7.40145	6.39939	0.0490403	0.493564	0.0757454	2.79074	-2.00286	1.39338	0.0340015	0.0690217	0.00156814	1
Slc15a3	6.12471	6.5222	6.10163	7.58772	7.33472	8.47787	6.29479	6.34584	6.39029	6.24951	7.8001	6.34364	0.236436	0.600441	0.0477865	2.92936	-2.74434	1.06742	0.0330418	0.051423	0.564172	1
Soat2	6.10088	5.94814	6.03446	6.65043	6.77736	6.69521	6.4214	6.40459	6.48032	6.02783	6.70766	6.43544	0.0765834	0.0643776	0.039765	1.60196	-1.20767	1.32649	0.000350804	0.00606949	0.00379515	1
Spon1	6.70068	6.68591	6.68252	7.73417	7.79899	7.31522	6.8415	6.6981	6.59007	6.6897	7.61612	6.70989	0.00965638	0.2626	0.126124	1.90056	-1.87415	1.01409	0.0256194	0.0139491	0.807888	1
Stab1	6.62842	6.53702	6.67854	7.33714	7.35501	7.12736	6.78095	6.99274	6.79134	6.61466	7.27317	6.85501	0.0717554	0.12659	0.119389	1.57845	-1.33622	1.18128	0.00356234	0.014219	0.0520119	1
Stc1	5.40341	5.29204	5.22511	6.6822	6.4237	6.00417	5.67058	5.87642	5.88983	5.30685	6.37002	5.81227	0.0900682	0.342187	0.122897	2.08952	-1.47197	1.41954	0.0264498	0.09253	0.00590682	1
Tgfbi	8.55339	9.25874	9.59153	10.5993	10.0768	10.6714	8.76289	9.04315	8.77249	9.13455	10.4492	8.85951	0.530093	0.324484	0.159105	2.48739	-3.00982	-1.21003	0.0297283	0.00522143	0.467957	1
Timp1	5.47933	6.11006	5.94848	8.04135	7.49304	8.19781	6.55632	6.35608	6.42149	5.84596	7.91073	6.44463	0.327628	0.3701	0.102104	4.1837	-2.76275	1.51433	0.00204745	0.0152388	0.0758686	1
Tmem119	6.93623	6.81189	7.07537	8.17873	8.12838	7.86399	6.72305	7.32073	7.28449	6.94116	8.05703	7.10943	0.131811	0.169065	0.335098	2.16725	-1.92867	1.1237	0.00109102	0.0228053	0.485641	1
Tnc	6.91863	7.10014	7.93968	9.06556	9.38184	8.71524	7.38343	7.29474	7.21479	7.31948	9.05421	7.29765	0.544723	0.333443	0.0843598	3.32817	-3.37891	-1.01525	0.0144903	0.00853488	0.951299	1
Tnfrsf9	6.19812	6.47416	6.24629	7.07538	7.21368	7.34384	6.71095	6.94513	6.86261	6.30619	7.21097	6.83956	0.147447	0.134254	0.118781	1.87226	-1.29361	1.44731	0.00146836	0.023568	0.00913239	1
Trpa1	5.2334	5.4194	5.30884	6.12914	6.20878	6.27378	5.48497	5.52838	5.7447	5.32055	6.2039	5.58602	0.093548	0.0724464	0.139128	1.84466	-1.53462	1.20203	0.00029477	0.00637143	0.0599515	1
Tspan4	6.96204	7.48518	7.49962	8.42109	8.65054	8.85509	7.92452	7.66524	7.69384	7.31561	8.64224	7.7612	0.306286	0.21712	0.142158	2.50817	-1.84171	1.36187	0.00503587	0.00656945	0.11189	1
Tyrobp	7.05643	7.46117	7.38832	9.21342	8.87196	10.1121	7.66597	7.75558	7.54678	7.30197	9.39917	7.65611	0.215747	0.640604	0.10475	4.27877	-3.34744	1.27822	0.0208364	0.039118	0.0864597	1
Vcam1	5.96616	5.8912	6.07907	7.3271	7.05933	6.80984	6.19262	6.28323	6.1243	5.97881	7.06542	6.20005	0.0945693	0.258684	0.079727	2.12375	-1.82181	1.16574	0.0108783	0.0208875	0.0376932	1
Vcan	6.21999	6.90042	6.97528	7.91732	7.60398	7.80306	6.55974	6.74299	6.50499	6.69856	7.77479	6.60257	0.416146	0.158574	0.124644	2.10851	-2.25357	-1.0688	0.0334877	0.000717297	0.733755	1
