# Supplementary material for: L-arginine Supplementation Improves Responses to Injury and Inflammation in Dextran Sulfate Sodium Colitis
Source: PLoS One. 2012 Mar 12;7(3):e33546. doi: 10.1371/journal.pone.0033546 (PMC3299802; doi:10.1371/journal.pone.0033546)
Supplement: Table S2 — Expression values for genes following the pattern of decreased in DSS and normalized with L-Arg treatment. Expression levels, fold changes, and p values are shown. (XLS) [file pone.0033546.s005.xls]

## Sheet: Pattern 2
#Gene_Symbol	Expression_Control1	Expression_Control2	Expression_Control3	Expression_DSS1	Expression_DSS2	Expression_DSS3	Expression_DSS+L-Arg1	Expression_DSS+L-Arg2	Expression_DSS+L-Arg3	Mean_Control	Mean_DSS	Mean_DSS+L-Arg	Sd_Control	Sd_DSS	Sd_DSS+L-Arg	FC_DSS vs. Con	FC_DSS+Arg vs. DSS	FC_DSS+Arg vs. Con	p_DSS vs. Con	p_DSS+Arg vs. DSS	p_DSS+Arg vs. Con	Patterns
1700055N04Rik	10.912	10.8494	10.8225	10.3411	10.02	9.96249	10.903	11.1291	10.9485	10.8613	10.1079	10.9935	0.0459295	0.204015	0.11956	-1.68582	1.84764	1.09599	0.0194455	0.00591645	0.186523	2
6720456H20Rik	9.84954	9.52701	9.66723	9.13244	8.84745	8.78437	9.45113	9.33698	9.50568	9.68126	8.92142	9.43126	0.161722	0.185452	0.0860868	-1.69331	1.4239	-1.18921	0.00620364	0.0258414	0.0976826	2
9130230L23Rik	7.45426	7.33729	7.1429	6.62415	6.52225	6.83652	7.18381	7.30358	7.21906	7.31148	6.66097	7.23549	0.157278	0.160339	0.0615543	-1.56972	1.48918	-1.05409	0.00741052	0.0153568	0.5005	2
Aip	8.57158	8.63453	8.80906	8.03675	7.8856	8.11123	8.41722	8.57246	8.64883	8.67173	8.01119	8.54617	0.123032	0.114966	0.118022	-1.58066	1.44892	-1.09093	0.0024917	0.0049259	0.271253	2
Cox7a1	11.4625	11.1508	11.2843	10.113	8.90639	8.83197	10.636	10.9137	10.3665	11.2992	9.2838	10.6387	0.156407	0.719114	0.27357	-4.04288	2.55782	-1.5806	0.0348713	0.0677871	0.0326536	2
Decr1	9.61731	9.73868	9.67367	9.16721	8.7814	8.95686	9.49787	9.53636	9.50525	9.67656	8.96849	9.51316	0.0607368	0.193169	0.0204282	-1.63362	1.45869	-1.11992	0.0167875	0.0381563	0.0325454	2
Dhcr7	10.7333	10.6957	10.5905	10.2619	9.77625	9.8316	10.64	10.7711	10.7539	10.6732	9.9566	10.7217	0.0740436	0.265878	0.071236	-1.64329	1.69945	1.03418	0.0350633	0.0309429	0.459704	2
Dio1	10.4519	10.642	10.3908	9.05318	7.09235	7.59032	9.66224	9.94015	9.85458	10.4949	7.91195	9.81899	0.130997	1.01922	0.142335	-5.99155	3.75039	-1.59758	0.0461319	0.0807409	0.00384581	2
Fads3	9.78012	9.88845	9.88024	9.23379	9.44783	9.23621	9.74632	9.80769	9.83488	9.8496	9.30595	9.7963	0.0603163	0.122881	0.0453674	-1.45766	1.40479	-1.03764	0.00692783	0.0122126	0.293076	2
Ggcx	8.56469	8.4405	8.63369	7.78051	7.17277	7.47745	8.45195	8.13354	8.35103	8.54629	7.47691	8.31217	0.0979014	0.303871	0.162724	-2.09853	1.78418	-1.17619	0.0181443	0.0237336	0.114652	2
Gm52	8.0877	8.32512	8.0183	7.1416	7.09829	6.9946	7.55036	8.18953	8.01266	8.14371	7.07816	7.91752	0.160897	0.0755364	0.330034	-2.09296	1.78925	-1.16974	0.00240909	0.0419492	0.366639	2
Gstm2	10.85	10.5248	10.714	9.71736	9.59766	9.78368	10.5074	10.4269	10.1296	10.6963	9.69956	10.3546	0.163305	0.094277	0.199	-1.99544	1.57469	-1.2672	0.00211777	0.0159964	0.0855821	2
Gstt3	10.7487	10.4643	10.7254	9.96308	9.88408	10.0853	10.519	10.4911	10.4863	10.6461	9.97748	10.4988	0.157896	0.101363	0.0176546	-1.58959	1.43529	-1.10751	0.00582792	0.0105911	0.246513	2
Gstz1	7.85968	7.96572	8.02019	7.26473	7.19238	7.35874	7.73692	7.6	7.7679	7.94853	7.27195	7.70161	0.0816213	0.0834168	0.0893443	-1.59835	1.34692	-1.18667	0.000554435	0.00373617	0.0244644	2
Hibch	7.96699	7.80058	7.96127	7.23093	6.81258	6.87131	7.72869	7.38121	7.84902	7.90961	6.97161	7.65297	0.0944718	0.226495	0.242921	-1.91588	1.60366	-1.19469	0.00992868	0.0239211	0.200851	2
Mmaa	7.70596	7.62103	7.44207	6.82517	6.53085	6.95704	7.28888	7.67328	7.50801	7.58969	6.77102	7.49006	0.134707	0.218192	0.192829	-1.76378	1.64608	-1.0715	0.00878797	0.0133008	0.508348	2
Mrpl14	9.72602	9.60347	9.68097	9.12793	9.05437	9.08726	9.61707	9.6743	9.52674	9.67015	9.08985	9.60603	0.0619842	0.0368515	0.0743954	-1.49516	1.43017	-1.04544	0.000514879	0.0019139	0.317309	2
Phkb	9.33756	9.3037	9.34177	8.85159	8.58554	8.8244	9.27438	9.15301	9.25328	9.32768	8.75384	9.22689	0.0208719	0.14639	0.0648475	-1.48847	1.38803	-1.07236	0.019317	0.0177165	0.103395	2
Pisd	9.87949	9.96188	9.78598	9.35029	9.37118	9.46806	9.70504	9.77968	9.73478	9.87578	9.39651	9.73983	0.0880059	0.0628413	0.0375762	-1.39404	1.26868	-1.09882	0.00230117	0.00283006	0.10006	2
Pla2g3	9.55244	9.08852	8.94681	7.5642	7.43352	8.46651	9.6963	9.67416	9.32744	9.19593	7.82141	9.56597	0.316778	0.56248	0.206867	-2.59281	3.35092	1.29239	0.0317834	0.0223648	0.176947	2
Rab7l1	8.09649	7.8447	7.92714	7.54295	7.22754	7.45684	8.09197	7.9956	8.23647	7.95611	7.40911	8.10802	0.128372	0.163032	0.121235	-1.46105	1.62328	1.11103	0.01166	0.00510985	0.210679	2
Scd1	11.9324	11.972	11.7198	10.3299	10.5932	9.77393	11.4661	11.5697	11.2231	11.8748	10.2323	11.4196	0.135616	0.418249	0.177905	-3.12185	2.27721	-1.37091	0.0140414	0.0252061	0.0272266	2
Slc39a5	10.7674	10.7088	10.6677	10.2693	9.92419	10.0849	10.447	10.6068	10.6062	10.7146	10.0928	10.5534	0.050086	0.172703	0.0920677	-1.5388	1.37607	-1.11826	0.0183266	0.0258035	0.0737155	2
Slc7a3	5.50909	5.44369	5.26136	5.07284	5.00267	5.02781	5.63408	5.74357	5.60236	5.40471	5.03444	5.66	0.128379	0.0355501	0.0740875	-1.2926	1.54282	1.19357	0.030403	0.001166	0.0538923	2
Tm7sf2	9.74881	9.60484	9.79234	8.84381	8.80139	9.02187	9.55217	9.50562	9.36362	9.71533	8.88903	9.4738	0.0981297	0.116987	0.0982211	-1.77313	1.49981	-1.18224	0.000831249	0.00297737	0.0394322	2
Tmtc4	8.62806	8.42844	8.61576	7.97548	7.43406	7.79769	8.58179	8.52116	8.45782	8.55742	7.73575	8.52026	0.11187	0.275975	0.0619905	-1.76746	1.72251	-1.0261	0.0231487	0.0335856	0.648098	2
Tspan3	12.4575	12.3946	12.2892	11.9254	11.6498	11.7502	12.298	12.442	12.2281	12.3804	11.7751	12.3227	0.085045	0.139482	0.109099	-1.52134	1.46166	-1.04083	0.00567255	0.00686595	0.511986	2
